# Supplementary material for: Polyp-Canal Reconstruction Reveals Evolution Toward Complexity in Corals
Source: Research (Wash D C). 2023 Jun 6;6:0166. doi: 10.34133/research.0166 (PMC10243894; doi:10.34133/research.0166)
Supplement: Supplementary 1 — Harvesting and farming permit Figs. S1 to S15 Table S1 [file research.0166.f1.zip]

Archive with 17 entries (17 files):
- Figure S5.jpg
- Supplementary Figure 1.jpg
- Supplementary Figure 2.jpg
- Supplementary Figure 3.jpg
- Supplementary Figure 4.jpg
- Supplementary Figure 6.jpg
- Supplementary Figure 7.jpg
- Supplementary Figure 8.jpg
- Supplementary Figure 9.jpg
- Supplementary Figure 10.jpg
- Supplementary Figure 11.jpg
- Supplementary Figure 12.jpg
- Supplementary Figure 13.jpg
- Supplementary Figure 14.jpg
- Supplementary Figure 15.jpg
- Harvesting and farming permit.pdf
- Supplementary Table 1.xlsx
