# Supplementary material for: Polyp-Canal Reconstruction Reveals Evolution Toward Complexity in Corals
Source: Research (Wash D C). 2023 Jun 6;6:0166. doi: 10.34133/research.0166 (PMC10243894; doi:10.34133/research.0166)
Supplement: Supplementary 1 — Harvesting and farming permit Figs. S1 to S15 Table S1 [file research.0166.f1.zip › Supplementary Table 1.xlsx]

## Sheet: Sheet1
Table S1 | The volume of lumens in coral calices.
Sample	F. s-1	F. s-2	F. s-3	P. s-1	P. s-2	P. s-3	G. f-1	G. f-2	G. f-3	T.p-1	T.p-2	T.p-3	P.m-1	P.m-2	P.m-3	P. d-1	P. d-2	P. d-3	P. m-1	P. m-2	P. m-3	P. v-1	P. v-2	P. v-3	S. p-1	S. p-2	S. p-3	P. l-1	P. l -2	P. l-3	A. my-1	A. my-2	A. my-3	M. t-1	M. t-2	M. t-3	M. f-1	M. f-2	M. f-3	M. c-1	M. c-2	M. c-3	M. s-1	M. s-2	M. s-3	A. d-1	A. d-2	A. d-3	A. mu-1
1	133.7	88.4	76.8	68.8	67.8	48.4	70.6	42.4	39.5	84.8	68.9	57.6	4.3	6.1	6.7	5.7	7.1	10.4	6.3	6.8	22.9	9.2	6.9	11.5	3.9	8.4	5.2	3.9	4.3	6.3	6.3	23.1	16.4	2.9	2.9	2.1	1.9	2	1.9	1.8	2	2.1	0.9	0.9	0.9	1.8	1.8	1.6	2.4
2	57.4	81.2	79.1	33.5	99.4	46.2	99.4	45.9	38.8	61.3	72.1	51.9	12.2	11.8	13.3	5.5	6.4	11.5	4.5	11.9	20.4	5.3	6.5	15.4	4.7	3.9	6.3	6.2	8.9	9.8	17.8	18.7	12.7	2.2	2.2	2.4	1.8	2	2.1	2	2.1	2.1	0.9	1.2	0.9	2.3	2.2	1.8	1.9
3	142.8	83.5	80.4	112.1	109.2	37.1	10.8	55.1	42.1	34.7	70.4	42.7	8.6	4.2	3.5	4.8	6.3	10.2	3.8	14.3	14.2	16	8.9	18.1	5.2	4.4	6.6	4.1	5.8	10.9	18.9	11.4	10.8	1.9	2.4	2.3	1.8	1.8	2	1.9	2	2	1.1	1.1	1.2	1.5	2.1	1.9	2.3
4	188.1	192.1	122.7	59.4	100.7	48.6	44.3	50.7	44.3	60.2	64.2	44.6	6.7	8.1	4.7	4.1	8.2	9.7	16.4	16.4	22.1	4.7	11.4	10.4	5.1	4.9	7.8	7.1	6.4	4.4	10.4	14.3	10.5	2.1	2.1	2.5	1.9	2.1	1.9	1.9	2.1	2.1	1.2	1.2	1.1	2.1	2.3	2.1	2.2
5	176.4	174.3	184.2	55.9	50.8	59.1	81.4	44.8	40.5	54.3	37.6	32.7	4.1	9.4	4.9	5.9	4.7	10.5	11.6	12.7	10.4	6.9	4.1	8.2	5.9	3.8	10.6	6	7.1	8.2	11.2	12.7	9.5	2.1	2.1	2.2	1.8	1.9	1.8	1.9	2.1	1.9	1	1.1	1.1	1.9	2.2	2.2	2.1
6	162.8	187.5	168.4	61.7	51.2	56.2	36.8	39.2	33.7	88.9	92.8	38.9	5.5	3.1	10.4	8.1	5.1	8.2	18.2	13.5	10.2	7.7	4.2	7.7	7.5	10.7	8.7	6.7	4.2	4.8	10.8	11.5	8.4	2.9	2.5	2.8	2.1	1.9	2.1	2	2	2.1	1.2	1.1	1	1.7	2.2	2.1	2.1
7	107.9	108.4	123.9	66.4	44.9	66.1	44.2	79.3	38.1	42.8	54.7	60.3	8.3	4.9	6.1	7	5.9	6.4	10.4	9.2	8.7	14.2	11.4	8.5	7.8	6.6	6.9	8.7	6.7	9.1	6.9	8.4	11.3	2.8	2.4	2.4	2	2	2	2	2	1.9	1.1	0.9	1	1.6	2	2	2.2
8	66.3	104.3	143.3	107.2	47.5	67.4	48.1	105.2	30.9	33.7	68.1	52.7	6.9	5.7	5.7	6.8	6.2	5.5	9.3	7.5	6.3	18.8	3.9	6.5	8.9	5.9	18.2	9.3	4	5.9	7.4	9.1	14.8	2.1	2.8	2.6	2.1	2	1.8	1.9	2.1	1.9	1	1.1	0.8	1.5	2.1	2.1	2.3
9	162.5	113.7	108.6	99.7	46.1	68.2	60.5	61.4	42.1	63.1	62.5	69.4	7.2	8.2	12.5	7.2	3.7	5.7	6.1	6.8	6.8	6.6	15.9	7.5	13.1	8.2	17.7	8.1	2.9	6.2	12.1	6.7	13.9	2.2	2.2	2.4	2	1.9	1.8	1.9	2.1	2	1.1	1	0.9	1.9	1.6	1.9	2.5
10	181.4	121.3	110.7	39.6	40.2	71.1	55.2	44.7	44.7	52.9	42.7	83.2	10.8	14.4	7.3	11.5	4.4	7.1	4.5	11.2	12.3	8.3	10.3	20.5	9.6	8.9	20.6	11.9	10.8	4.3	23.7	8.2	16.1	2.6	2.5	2.5	1.9	1.9	2.1	1.9	2	1.7	1	1.1	0.9	1.6	1.7	1.7	2.1
11	162.5	118.1	114.2	34.1	48.4	64.8	51.8	42.5	41.3	55.3	51.2	58.6	14.6	8.3	6.6	10.8	10.7	4.3	3.7	4.8	7.1	6.4	6.1	8.2	11.4	7.3	5.4	10.8	12.3	7.4	10.8	9.4	8.8	2.2	2	2.1	1.9	2	2	2	2.1	2.1	1.1	1	0.9	1.9	1.9	1.8	2.3
12	127.8	77.4	92.8	36.4	77.6	50.4	16.8	44.3	18.9	41.8	66.1	47.8	11.2	13.9	13.8	16.2	17.1	3.6	8.8	3.9	5.8	8.3	5.6	3.9	8.4	10.3	4.6	8.5	14	4.2	14.4	12.6	7.9	2.1	2.1	2.4	1.7	1.9	2	1.9	1.9	2.1	1.1	1.2	0.9	1.5	1.8	1.7	2.2
13	112.4	68.3	90.4	38.1	81.9	59.2	38.9	40.1	20.1	34.7	63.9	62.1	6.5	4.8	9.1	14.4	5.8	18.9	7.4	4.6	4.6	7.6	8.7	6.8	9.3	11.5	8.6	10.9	11.9	13.6	13.2	10.7	9.2	2.7	2.4	2.2	2.1	1.9	1.9	2	1.9	1.9	1.2	1.1	1.1	1.9	1.6	1.9	1.9
14	108.5	65.1	84.5	88.7	74.3	54.1	36.7	34.4	16.8	76	58.1	55.6	7.2	6.7	7.3	21.8	7.9	12.6	9	6.1	12.1	10.9	15.1	9.5	14.2	16.3	10.4	12.2	8.4	6.1	7.9	11.5	22.1	2.2	2.2	2.1	2	1.9	2.1	1.8	1.8	2.1	1	0.9	1	2.2	1.9	1.7	2.4
15	127.1	87.5	78.6	77.9	77.8	58.8	44.1	38.2	56.8	91.4	43.9	64.7	4.6	8.5	5.4	7.7	7.6	8.3	8.2	7.4	13.9	5.5	8.8	9.2	20.1	10.1	8.9	14.4	11.8	7.5	7.3	16.8	18.9	2.8	2.3	2	2.1	1.9	1.8	2.1	2	2.1	1	0.9	0.9	1.8	2	1.6	2
16	80.6	102.7	82.1	80.2	79.4	110.4	42.9	17.4	77.3	86.2	61.4	49.8	8.1	7.2	4.8	6.8	9.4	4.9	6.7	6.2	17.6	5.3	8.3	9.3	7.9	8.7	9.1	14.8	15.5	4.8	10.8	20.1	11.2	2.4	2.7	1.9	2	2	1.9	1.9	1.8	2	1	1.1	1	1.9	2.3	1.8	2.2
17	148.6	91.8	68.4	71.4	88.5	108.9	48.4	16.6	61.5	68.8	38.5	57.1	4.3	12.7	5.6	11.5	9	6.5	10.3	5.8	5.9	7.8	7.9	7.4	12.1	12.9	12.1	11.6	5.4	16.4	15.1	17.7	14.7	2.8	2.2	2.4	1.9	1.9	1.9	1.9	2.1	2	1	1.2	1	2.3	2.2	1.7	2.4
18	177.3	89.4	97.1	108.6	82.1	102.9	47.2	12.8	55.8	54.1	49.3	86.2	13	9.2	15.2	10.8	4.8	7.8	6.7	8.1	10.2	9.6	7.7	9.4	8.4	15.1	11.4	19.3	18.1	8.9	13.2	13.6	10.8	2.2	2.1	2.3	2	2	2	2.1	1.9	1.9	1	1.1	0.9	1.7	2.1	2.1	2.4
19	109.5	68.1	62.7	44.2	62.7	99.7	50.8	48.4	57.1	50.6	65.7	44.9	5.9	6.8	6.4	13.8	16.4	8.6	4.8	7.6	13.4	11.2	8.3	8.1	6.7	6.7	5.6	10.9	6.9	9.7	9.7	8.9	9.4	2	2.3	2.8	2.1	1.9	1.9	2.1	1.9	2.1	1	1	1.1	2	1.8	2	2.1
20	76.5	122.9	104.9	79.1	87.9	52.7	55.4	52.1	48.9	48.5	44.7	78.1	4.4	5.6	8.8	9.1	12.8	10.5	7.2	6.3	8.1	8.3	6.2	6.8	10.2	7.9	4.8	6.3	4.6	7.2	8.3	7.4	9.2	2.1	2.6	2.1	1.9	1.8	2.1	2.1	1.9	1.8	0.9	1.1	1	2.1	2.1	1.5	2.3
SD (Standard Deviation)	39.0125	36.7631	31.4575	25.3107	20.4267	21.1913	19.0883	20.1119	14.4821	17.9083	13.3028	13.8615	3.06082	3.10493	3.32302	4.33692	3.65101	3.40799	3.76145	3.46532	5.38465	3.62244	3.1942	3.91937	3.73492	3.40454	4.50221	3.75636	4.158	3.11902	4.36313	4.43694	3.72694	0.327529	0.245967	0.238485	0.11619	0.0726292	0.107121	0.0920598	0.0994987	0.116082	0.0916515	0.101366	0.0979796	0.24779	0.215581	0.195959	0.165151
[truncated: 5 more columns]

## Sheet: Sheet2
57.4
142.8
188.1
176.4
162.8
107.9
66.3
162.5
181.4
162.5
127.8
112.4
108.5
127.1
80.6
148.6
177.3
109.5
76.5
